# Supplementary material for: Evidence of Long-Lasting Humoral and Cellular Immunity against SARS-CoV-2 Even in Elderly COVID-19 Convalescents Showing a Mild to Moderate Disease Progression
Source: Life (Basel). 2021 Aug 9;11(8):805. doi: 10.3390/life11080805 (PMC8401673; doi:10.3390/life11080805)
Supplement: Supplementary file 1 [file life-11-00805-s001.zip]

Archive with 2 entries (2 files):
- life-1314911-supplementary.pdf
- life-1314911-Table S1.xlsx
